# Supplementary material for: Genome-wide analysis in Plasmodium falciparum reveals early and late phases of RNA polymerase II occupancy during the infectious cycle
Source: BMC Genomics. 2014 Nov 6;15(1):959. doi: 10.1186/1471-2164-15-959 (PMC4232647; doi:10.1186/1471-2164-15-959)
Supplement: Supplementary file 1 — Additional file 1: Table S1: Mascot results in Excel format following mass spectrometric analysis of peptides co-immunoprecipitated with αSer5-P and αSer2/5-P antibodies. The MS/MS spectra of the raw data was extracted and converted into data files using extract_msn and then combined into a mascot generic file using an in-house program. (XLSX 16 KB) [file 12864_2014_6646_MOESM1_ESM.xlsx]

## Sheet: Anti-Ser2_5-P
Subunit	prot_acc	prot_desc	prot_score	prot_mass	pep_query	pep_rank	pep_isbold	pep_isunique	pep_exp_mz	pep_exp_mr	pep_exp_z	pep_calc_mr	pep_delta	pep_start	pep_end	pep_miss	pep_score	pep_homol	pep_ident	pep_expect	pep_res_before	pep_seq	pep_res_after	pep_frame	pep_var_mod	pep_var_mod_pos	pep_num_match
RPB1	psu|PFC0805w	| organism=Plasmodium_falciparum_3D7 | product=DNA-directed RNA polymerase II, putative | location=Pf3D7_03:745136-752509(+) | length=2457	51	280554	18	1	0	1	350.734	699.453	2	699.453	0	299	304	0	17.06		19	0.094	K	LLDIVK	T				3	110904_Anti-Ser2_5-P_05.4265.4265.2.dta
RPB1	psu|PFC0805w	| organism=Plasmodium_falciparum_3D7 | product=DNA-directed RNA polymerase II, putative | location=Pf3D7_03:745136-752509(+) | length=2457	51	280554	19	4	0	1	350.734	699.453	2	699.453	0.0002	299	304	0	22.65		19	0.026	K	LLDIVK	T				4	110904_Anti-Ser2_5-P_05.4488.4488.2.dta
RPB1	psu|PFC0805w	| organism=Plasmodium_falciparum_3D7 | product=DNA-directed RNA polymerase II, putative | location=Pf3D7_03:745136-752509(+) | length=2457	51	280554	21	2	0	1	350.734	699.454	2	699.453	0.0006	299	304	0	23.81		19	0.02	K	LLDIVK	T				3	110904_Anti-Ser2_5-P_05.4428.4428.2.dta
RPB1	psu|PFC0805w	| organism=Plasmodium_falciparum_3D7 | product=DNA-directed RNA polymerase II, putative | location=Pf3D7_03:745136-752509(+) | length=2457	51	280554	22	1	0	1	350.734	699.454	2	699.453	0.0007	299	304	0	18.61		19	0.066	K	LLDIVK	T				3	110904_Anti-Ser2_5-P_02.3955.3955.2.dta
RPB1	psu|PFC0805w	| organism=Plasmodium_falciparum_3D7 | product=DNA-directed RNA polymerase II, putative | location=Pf3D7_03:745136-752509(+) | length=2457	51	280554	23	2	0	1	350.734	699.454	2	699.453	0.0007	299	304	0	31.07		19	0.0038	K	LLDIVK	T				8	110904_Anti-Ser2_5-P_05.4317.4317.2.dta
RPB1	psu|PFC0805w	| organism=Plasmodium_falciparum_3D7 | product=DNA-directed RNA polymerase II, putative | location=Pf3D7_03:745136-752509(+) | length=2457	51	280554	24	4	0	1	350.734	699.454	2	699.453	0.001	299	304	0	21.39		19	0.035	K	LLDIVK	T				3	110904_Anti-Ser2_5-P_05.4371.4371.2.dta
RPB1	psu|PFC0805w	| organism=Plasmodium_falciparum_3D7 | product=DNA-directed RNA polymerase II, putative | location=Pf3D7_03:745136-752509(+) | length=2457	51	280554	6762	1	1	1	523.28	1044.55	2	1044.55	0.0002	2147	2155	0	17.01	26	27	0.51	K	DINNLDTLK	L				6	110904_Anti-Ser2_5-P_01.2740.2740.2.dta
RPB1	psu|PFC0805w	| organism=Plasmodium_falciparum_3D7 | product=DNA-directed RNA polymerase II, putative | location=Pf3D7_03:745136-752509(+) | length=2457	51	280554	7073	1	1	1	527.76	1053.51	2	1053.51	-0.0038	987	995	0	26.82	18	27	0.062	K	TSETGYIQR	R				5	110904_Anti-Ser2_5-P_02.1203.1203.2.dta
RPB1	psu|PFC0805w	| organism=Plasmodium_falciparum_3D7 | product=DNA-directed RNA polymerase II, putative | location=Pf3D7_03:745136-752509(+) | length=2457	51	280554	7074	1	1	1	527.763	1053.51	2	1053.51	0.0019	987	995	0	15.6	23	27	0.78	K	TSETGYIQR	R				7	110904_Anti-Ser2_5-P_02.1227.1227.2.dta
RPB1	psu|PFC0805w	| organism=Plasmodium_falciparum_3D7 | product=DNA-directed RNA polymerase II, putative | location=Pf3D7_03:745136-752509(+) | length=2457	51	280554	8188	1	1	1	545.256	1088.5	2	1088.5	-0.0065	874	882	0	15.36	18	25	0.55	R	VNNELNCAR	E				6	110904_Anti-Ser2_5-P_02.995.995.2.dta
RPB1	psu|PFC0805w	| organism=Plasmodium_falciparum_3D7 | product=DNA-directed RNA polymerase II, putative | location=Pf3D7_03:745136-752509(+) | length=2457	51	280554	8218	1	1	1	545.769	1089.52	2	1088.52	1.0016	627	636	1	15.96	27	29	1.1	K	NDTANNKVGR	D		Deamidated (NQ)	0.2000000000.0	7	110904_Anti-Ser2_5-P_02.2281.2281.2.dta
RPB1	psu|PFC0805w	| organism=Plasmodium_falciparum_3D7 | product=DNA-directed RNA polymerase II, putative | location=Pf3D7_03:745136-752509(+) | length=2457	51	280554	27039	4	1	1	767.388	2299.14	3	2299.14	0.0036	2295	2315	2	15.74		28	1	K	YSPTSPKYSPTSPKYSPTSPK	Y				7	110904_Anti-Ser2_5-P_05.6233.6233.3.dta	emPAI	0.02
RPB2	psu|PFB0715w	| organism=Plasmodium_falciparum_3D7 | product=DNA-directed RNA polymerase II second largest subunit, putative | location=Pf3D7_02:645929-650085(+) | length=1340	73	153110	3621	1	1	1	440.749	879.483	2	879.481	0.002	1108	1115	0	15.75	22	26	0.63	K	GTIGITYR	T				3
RPB2	psu|PFB0715w	| organism=Plasmodium_falciparum_3D7 | product=DNA-directed RNA polymerase II second largest subunit, putative | location=Pf3D7_02:645929-650085(+) | length=1340	73	153110	5119	1	1	1	479.278	956.542	2	956.54	0.0017	483	491	0	42.22		23	0.00075	R	TGVAQVLNR	L				8
RPB2	psu|PFB0715w	| organism=Plasmodium_falciparum_3D7 | product=DNA-directed RNA polymerase II second largest subunit, putative | location=Pf3D7_02:645929-650085(+) | length=1340	73	153110	6914	1	1	1	523.299	1044.58	2	1044.58	0.0017	1170	1178	0	33.28	23	27	0.014	K	ITVQEISQK	L				5
RPB2	psu|PFB0715w	| organism=Plasmodium_falciparum_3D7 | product=DNA-directed RNA polymerase II second largest subunit, putative | location=Pf3D7_02:645929-650085(+) | length=1340	73	153110	6915	1	1	1	523.299	1044.58	2	1044.58	0.002	1170	1178	0	27.29	21	27	0.056	K	ITVQEISQK	L				5
RPB2	psu|PFB0715w	| organism=Plasmodium_falciparum_3D7 | product=DNA-directed RNA polymerase II second largest subunit, putative | location=Pf3D7_02:645929-650085(+) | length=1340	73	153110	13935	1	1	1	671.336	1340.66	2	1340.66	-0.0008	906	917	0	20.97	23	28	0.31	R	NTSSSSIQIYNK	D				9
RPB2	psu|PFB0715w	| organism=Plasmodium_falciparum_3D7 | product=DNA-directed RNA polymerase II second largest subunit, putative | location=Pf3D7_02:645929-650085(+) | length=1340	73	153110	13962	1	1	1	671.336	1340.66	2	1340.66	0.0011	906	917	0	16.7	25	28	0.82	R	NTSSSSIQIYNK	D				10
RPB2	psu|PFB0715w	| organism=Plasmodium_falciparum_3D7 | product=DNA-directed RNA polymerase II second largest subunit, putative | location=Pf3D7_02:645929-650085(+) | length=1340	73	153110	13997	1	1	1	671.337	1340.66	2	1340.66	0.0021	906	917	0	17.66	25	28	0.68	R	NTSSSSIQIYNK	D				7
RPB2	psu|PFB0715w	| organism=Plasmodium_falciparum_3D7 | product=DNA-directed RNA polymerase II second largest subunit, putative | location=Pf3D7_02:645929-650085(+) | length=1340	73	153110	14004	1	1	1	671.337	1340.66	2	1340.66	0.0022	906	917	0	18.09	27	28	0.61	R	NTSSSSIQIYNK	D				6
RPB2	psu|PFB0715w	| organism=Plasmodium_falciparum_3D7 | product=DNA-directed RNA polymerase II second largest subunit, putative | location=Pf3D7_02:645929-650085(+) | length=1340	73	153110	14020	2	1	1	671.337	1340.66	2	1340.66	0.0028	906	917	0	17.48		28	0.71	R	NTSSSSIQIYNK	D				6
RPB2	psu|PFB0715w	| organism=Plasmodium_falciparum_3D7 | product=DNA-directed RNA polymerase II second largest subunit, putative | location=Pf3D7_02:645929-650085(+) | length=1340	73	153110	14032	1	1	1	671.338	1340.66	2	1340.66	0.0036	906	917	0	17.32	27	29	0.76	R	NTSSSSIQIYNK	D				8
RPB2	psu|PFB0715w	| organism=Plasmodium_falciparum_3D7 | product=DNA-directed RNA polymerase II second largest subunit, putative | location=Pf3D7_02:645929-650085(+) | length=1340	73	153110	14044	1	1	1	671.339	1340.66	2	1340.66	0.0065	906	917	0	19.64	28	28	0.43	R	NTSSSSIQIYNK	D				6
RPB2	psu|PFB0715w	| organism=Plasmodium_falciparum_3D7 | product=DNA-directed RNA polymerase II second largest subunit, putative | location=Pf3D7_02:645929-650085(+) | length=1340	73	153110	14061	1	1	1	671.829	1341.64	2	1341.64	0.0019	906	917	0	15.83	28	28	0.99	R	NTSSSSIQIYNK	D		Deamidated (NQ)	0.000000000020.0	6
RPB2	psu|PFB0715w	| organism=Plasmodium_falciparum_3D7 | product=DNA-directed RNA polymerase II second largest subunit, putative | location=Pf3D7_02:645929-650085(+) | length=1340	73	153110	14072	1	1	1	671.84	1341.66	2	1340.66	1.0073	906	917	0	16.94	24	28	0.68	R	NTSSSSIQIYNK	D				6
RPB2	psu|PFB0715w	| organism=Plasmodium_falciparum_3D7 | product=DNA-directed RNA polymerase II second largest subunit, putative | location=Pf3D7_02:645929-650085(+) | length=1340	73	153110	18585	1	1	1	774.874	1547.73	2	1547.75	-0.0131	1154	1169	0	34.48	19	29	0.017	K	VAAIEGGEGDATPFSK	I				12
RPB3	psu|PFI1130c	| organism=Plasmodium_falciparum_3D7 | product=DNA-directed RNA polymerase II, putative | location=Pf3D7_09:939570-940577(-) | length=335	24	38664	2085	1	1	1	413.756	825.497	2	825.496	0.0014	301	307	0	23.73		18	0.017	K	VLEPQIK	S				5

## Sheet: Anti-Ser5-P
Subunit	prot_acc	prot_desc	prot_score	prot_mass	pep_query	pep_rank	pep_isbold	pep_isunique	pep_exp_mz	pep_exp_mr	pep_exp_z	pep_calc_mr	pep_delta	pep_start	pep_end	pep_miss	pep_score	pep_homol	pep_ident	pep_expect	pep_res_before	pep_seq	pep_res_after	pep_frame	pep_var_mod	pep_var_mod_pos	pep_num_match
RPB1	psu|PFC0805w-RPB1	| organism=Plasmodium_falciparum_3D7 | product=DNA-directed RNA polymerase II, putative | location=Pf3D7_03:745136-752509(+) | length=2457	29	280554	2181	1	1	1	428.257	854.499	2	854.497	0.0014	1431	1438	0	28.55		20	0.0085	K	NVTLGVPR	L				4
RPB1	psu|PFC0805w	| organism=Plasmodium_falciparum_3D7 | product=DNA-directed RNA polymerase II, putative | location=Pf3D7_03:745136-752509(+) | length=2457	29	280554	5373	1	1	1	523.28	1044.55	2	1044.55	0.0008	2147	2155	0	18.91		27	0.38	K	DINNLDTLK	L				9
RPB1	psu|PFC0805w	| organism=Plasmodium_falciparum_3D7 | product=DNA-directed RNA polymerase II, putative | location=Pf3D7_03:745136-752509(+) | length=2457	29	280554	30012	1	1	1	800.076	2397.21	3	2397.19	0.0198	1975	1994	1	17.74	26	28	0.67	R	HLSILCDVMTQKGYLMSITR	H		2 Oxidation (M)	0.00000000100000010000.0	7
RPB2	psu|PFB0715w-RPB2	| organism=Plasmodium_falciparum_3D7 | product=DNA-directed RNA polymerase II second largest subunit, putative | location=Pf3D7_02:645929-650085(+) | length=1340	69	153110	3804	1	1	1	479.278	956.542	2	956.54	0.0011	483	491	0	16.68		23	0.26	R	TGVAQVLNR	L				4
RPB2	psu|PFB0715w	| organism=Plasmodium_falciparum_3D7 | product=DNA-directed RNA polymerase II second largest subunit, putative | location=Pf3D7_02:645929-650085(+) | length=1340	69	153110	3806	1	1	1	479.278	956.542	2	956.54	0.0014	483	491	0	55.34		23	3.5e-05	R	TGVAQVLNR	L				7
RPB2	psu|PFB0715w	| organism=Plasmodium_falciparum_3D7 | product=DNA-directed RNA polymerase II second largest subunit, putative | location=Pf3D7_02:645929-650085(+) | length=1340	69	153110	5435	1	1	1	523.299	1044.58	2	1044.58	0.0016	1170	1178	0	35.85	22	27	0.0077	K	ITVQEISQK	L				9
RPB2	psu|PFB0715w	| organism=Plasmodium_falciparum_3D7 | product=DNA-directed RNA polymerase II second largest subunit, putative | location=Pf3D7_02:645929-650085(+) | length=1340	69	153110	12156	1	1	1	663.304	1324.59	2	1324.6	-0.0091	88	98	0	19.01		27	0.33	R	DENDNIIYSLK	F		2 Deamidated (NQ)	0.00202000000.0	5
RPB3	psu|PFI1130c-RPB3	| organism=Plasmodium_falciparum_3D7 | product=DNA-directed RNA polymerase II, putative | location=Pf3D7_09:939570-940577(-) | length=335	33	38664	10921	1	1	1	623.305	1244.6	2	1244.59	0.0031	308	318	0	33.22	17	27	0.013	K	SSFYSIDEVAK	Q				6
